# Supplementary material for: Simultaneous introgression of three POLLED mutations into a synthetic breed of Chinese cattle
Source: PLoS One. 2017 Oct 20;12(10):e0186862. doi: 10.1371/journal.pone.0186862 (PMC5650179; doi:10.1371/journal.pone.0186862)
Supplement: S1 Table — (XLSX) [file pone.0186862.s001.xlsx]

## Sheet: Table S1
S1 Table. Sample information and genotyping results of P80kbID and the related variants
Sample IDs	Horns	P202ID	P80kbID	P5ID	PG1855898A	PC1768587A	PG1654405A
P1023	Polled	W/M	W/W	W/W	G/G	C/C	G/G
P1170	Polled	W/M	W/W	W/W	G/G	C/C	G/G
P1190	Polled	W/M	W/W	W/W	G/G	C/C	G/G
P1025	Polled	W/W	W/W	W/W	G/G	C/C	G/G
P1137	Polled	W/M	W/W	W/W	G/G	C/C	G/G
P0004	Polled	W/M	W/W	W/W	G/G	C/C	G/G
P4152	Polled	W/M	W/W	W/W	G/G	C/C	—
P1129	Polled	W/M	W/W	W/W	G/G	C/C	G/G
P1010	Polled	W/M	W/W	W/W	G/G	C/C	—
P1048	Polled	W/M	W/W	W/W	G/G	C/C	G/G
P1166	Polled	W/M	W/W	W/W	G/G	C/C	—
P1005	Polled	W/M	M/M	W/M	G/A	C/A	A/A
P1037	Polled	W/W	M/M	W/M	G/A	C/A	—
P1083	Polled	W/W	W/W	W/W	G/G	C/C	G/G
P1172	Polled	W/M	W/W	W/W	G/G	C/C	G/G
P0005	Polled	W/M	W/W	W/W	G/G	C/C	G/G
P3835	Polled	W/M	W/W	W/W	G/G	C/C	G/G
P1082	Polled	M/M	W/W	W/W	G/G	C/C	G/G
P7760	Polled	W/W	W/W	W/W	G/G	C/C	—
P1002	Polled	M/M	W/W	W/W	G/G	C/C	G/G
P0040	Polled	W/W	W/W	W/W	G/G	C/C	—
P1171	Polled	W/M	W/W	W/W	G/G	C/C	G/G
P1080	Polled	W/M	W/W	W/W	G/G	C/C	G/G
P1028	Polled	W/M	W/W	W/W	G/G	C/C	G/G
P1027	Polled	W/M	W/W	W/W	G/G	C/C	G/G
P1041	Polled	W/W	W/W	W/W	G/G	C/C	G/G
P1012	Polled	W/M	W/W	W/W	G/G	C/C	G/G
P1031	Polled	W/M	W/W	W/W	G/G	C/C	G/G
P1001	Polled	W/M	W/W	W/W	G/G	C/C	G/G
P1026	Polled	W/M	W/W	W/W	G/G	C/C	G/G
P1015	Polled	W/M	W/W	W/W	G/G	C/C	G/G
P1013	Polled	W/W	M/M	W/W	G/A	C/A	A/A
P4191	Polled	W/W	M/M	W/M	G/A	C/A	G/A
P1072	Polled	W/M	W/W	W/W	G/G	C/C	G/G
P3483	Polled	W/M	W/W	W/W	G/G	C/C	—
P1084	Polled	W/M	W/W	W/W	G/G	C/C	G/G
P1029	Polled	W/M	W/W	W/W	G/G	C/C	G/G
P1087	Polled	W/M	W/W	W/W	G/G	C/C	G/G
P1069	Polled	W/M	W/W	W/W	G/G	C/C	G/G
P1014	Polled	W/M	W/W	W/W	G/G	C/C	G/G
P7758	Polled	W/M	W/W	W/W	G/G	C/C	G/G
P2050	Polled	W/M	W/W	W/W	G/G	C/C	—
P1039	Polled	W/W	W/W	W/W	G/G	C/C	G/G
P1184	Polled	W/M	W/W	W/W	G/G	C/C	G/G
P1038	Polled	M/M	W/W	W/W	G/G	C/C	G/G
P1071	Polled	W/M	W/W	W/W	G/G	C/C	G/G
P1148	Polled	W/M	W/W	W/W	G/G	C/C	G/G
P1177	Polled	W/M	W/W	W/W	G/G	C/C	G/G
H3847	Horned	W/W	W/W	W/W	G/G	C/C	—
H7652	Horned	W/W	W/W	W/W	G/G	C/C	G/G
H0002	Horned	W/W	W/W	W/W	G/G	C/C	G/G
H4859	Horned	W/W	W/W	W/W	G/G	C/C	G/G
H3752	Horned	W/W	W/W	W/W	G/G	C/C	G/G
H3838	Horned	W/W	W/W	W/W	G/G	C/C	G/G
H3799	Horned	W/W	W/W	W/W	G/G	C/C	—
H0001	Horned	W/W	W/W	W/W	G/G	C/C	G/G
H3821	Horned	W/W	W/W	W/W	G/G	C/C	G/G
H4865	Horned	W/W	W/W	W/W	G/G	C/C	—
H3779	Horned	W/W	W/W	W/W	G/G	C/C	G/G
H3776	Horned	W/W	W/W	W/W	G/G	C/C	G/G
H4896	Horned	W/W	W/W	W/W	G/G	C/C	G/G
H3831	Horned	W/W	W/W	W/W	G/G	C/C	G/G
H0006	Horned	W/W	W/W	W/W	G/G	C/C	G/G
H4861	Horned	W/W	W/W	W/W	G/G	C/C	G/G
Note: We failed to genotype PG1654405A variant among 11 animals (denoted by "—" line) because of the so much heterogeneous signals observed in the chromatographic traces of Sanger sequencing. Six polled animals carrying homozygous wild allele of variant P202ID and P80kbID are further denoted in red. W, wild-type allele; M, mutant allele. The PG1654405A variant was properly treated as missing data…
